# Supplementary material for: Optical Activity of Metal Nanoclusters Deposited on Regular and Doped Oxide Supports from First-Principles Simulations
Source: Molecules. 2021 Nov 18;26(22):6961. doi: 10.3390/molecules26226961 (PMC8624987; doi:10.3390/molecules26226961)
Supplement: Supplementary file 1 [file molecules-26-06961-s001.zip]

Archive with 1 entries (1 files):
- molecules-1427304-Supplementary.pdf
